# Supplementary material for: Transdermal Flunixin Meglumine as a Pain Relief in Donkeys: A Pharmacokinetics Pilot Study
Source: Metabolites. 2023 Jun 21;13(7):776. doi: 10.3390/metabo13070776 (PMC10383245; doi:10.3390/metabo13070776)
Supplement: Supplementary file 1 [file metabolites-13-00776-s001.zip]

Archive with 1 entries (1 files):
- metabolites-2410305-supplementary.pdf
